# Supplementary material for: Modeling the Anti-Adhesive Role of Punicalagin Against Listeria Monocytogenes from the Analysis of the Interaction Between Internalin A and E-Cadherin
Source: Int J Mol Sci. 2025 Jul 29;26(15):7327. doi: 10.3390/ijms26157327 (PMC12347816; doi:10.3390/ijms26157327)
Supplement: Supplementary file 1 [file ijms-26-07327-s001.zip]

Archive with 1 entries (1 files):
- ijms-3738818-supplementary.pdf
